# Supplementary material for: Blood Cell-Derived Inflammatory Indices in Diabetic Macular Edema: Clinical Significance and Prognostic Relevance
Source: Biomedicines. 2025 Dec 4;13(12):2979. doi: 10.3390/biomedicines13122979 (PMC12730579; doi:10.3390/biomedicines13122979)
Supplement: Supplementary file 1 [file biomedicines-13-02979-s001.zip]

Archive with 4 entries (4 files):
- Supplementary Information S1.pdf
- Supplementary information S2.pdf
- Supplementary information S3.xlsx
- Supplementary information S4.pdf
