# Supplementary material for: Blood Cell-Derived Inflammatory Indices in Diabetic Macular Edema: Clinical Significance and Prognostic Relevance
Source: Biomedicines. 2025 Dec 4;13(12):2979. doi: 10.3390/biomedicines13122979 (PMC12730579; doi:10.3390/biomedicines13122979)
Supplement: Supplementary file 1 [file biomedicines-13-02979-s001.zip › Supplementary information S3.xlsx]

## Sheet: dataset
Author and year	Indices	Clinical context	Study Type	Study design	Group 1 type	Group 1 n	Group 1 mean	Group 1 SD	Group 2 type	Group 2 n	Group 2 mean	Group 2 SD	Sensitivity	Specificity	AUC	Pre-specified cutoff	Adjustment for confounders
Özata Gündoğdu et al. 2022	NLR	DME Discrimination	Comparative diagnostic study	Retrospective	DME group	80	1.945	0.845	Non-DME group	40	1.59	0.38				No	No
Özata Gündoğdu et al. 2022	NLR	OCT-based DME subtypes	Subtype classification accuracy study	Retrospective	SMD group	40			Non-SMD group	40			65	62.5	0.686	No	No
Özata Gündoğdu et al. 2022	SII	DME Discrimination	Comparative diagnostic study	Retrospective	DME group	80	489.75	235.9	Non-DME group	40	401.89	139.7				No	No
Özata Gündoğdu et al. 2022	SII	OCT-based DME subtypes	Subtype classification accuracy study	Retrospective	SMD group	40			Non-SMD group	40			62	54	0.652	No	No
Özata Gündoğdu et al. 2022	MPV	DME Discrimination	Comparative diagnostic study	Retrospective	DME group	80	8.27	1.59	Non-DME group	40	7.32	1.48				No	No
Özata Gündoğdu et al. 2022	MPV	OCT-based DME subtypes	Subtype classification accuracy study	Retrospective	SMD group	40			Non-SMD group	40			72	66	0.65	No	No
Özata Gündoğdu et al. 2022	PLR	DME Discrimination	Comparative diagnostic study	Retrospective	DME group	80	113.11	41.25	Non-DME group	40	111.94	37.07				No	No
Liao et al. 2024	NLR	DME Discrimination	Comparative diagnostic study	Retrospective	DME group	50	2.595	0.835	Non-DME group	25	2.08	1.13				No	No
Liao et al. 2024	NLR	OCT-based DME subtypes	Subtype classification accuracy study	Retrospective	CME group	25			Non-CME group	25			88	68	0.8	No	No
Liao et al. 2024	PLR	DME Discrimination	Comparative diagnostic study	Retrospective	DME group	50	149.01	55.26	Non-DME group	25	122.84	44.11				No	No
Liao et al. 2024	PLR	OCT-based DME subtypes	Subtype classification accuracy study	Retrospective	CME group	25			Non-CME group	25			76	56	0.69	No	No
Liao et al. 2024	SII	DME Discrimination	Comparative diagnostic study	Retrospective	DME group	50	653.35	320.8	Non-DME group	25	521.5	293.81				No	No
Liao et al. 2024	SII	OCT-based DME subtypes	Subtype classification accuracy study	Retrospective	CME group	25			Non-CME group	25			84	60	0.74	No	No
Elbeyli et al. 2021	NLR	DME Discrimination	Comparative diagnostic study	Prospective	DME group	59	2.2	0.92	Non-DME group	91	1	0.5				No	No
Elbeyli et al. 2021	NLR	OCT-based DME subtypes	Comparative subtype study	Prospective	SMD group	14	2	0.8	Non-SMD group	45	2.3	0.9				No	No
Elbeyli et al. 2021	PLR	DME Discrimination	Comparative diagnostic study	Prospective	DME group	59	117.9	59.1	Non-DME group	91	106.3	28.7				No	No
Elbeyli et al. 2021	PLR	OCT-based DME subtypes	Comparative subtype study	Prospective	SMD group	14	120.3	85.1	Non-SMD group	45	117.1	48.9				No	No
Elbeyli et al. 2021	SII	DME Discrimination	Comparative diagnostic study	Prospective	DME group	59	599.7	279.1	Non-DME group	91	464.8	172.2				No	No
Elbeyli et al. 2021	SII	OCT-based DME subtypes	Comparative subtype study	Prospective	SMD group	14	584.4	313.9	Non-SMD group	45	604.8	270.5				No	No
Elbeyli et al. 2021	MPV	DME Discrimination	Comparative diagnostic study	Prospective	DME group	59	10.3	1	Non-DME group	91	10	1				No	No
Katić, 2024	NLR	Predicting anti-VEGF treatment response	Comparative predictive study	Prospective	Responder group	40	2.03	0.7	Non-Responder group	38	2.8	1.08				No	Yes
Katić, 2024	PLR	Predicting anti-VEGF treatment response	Comparative predictive study	Prospective	Responder group	40	107.4	37.3	Non-Responder group	38	135.8	58				No	Yes
Katić, 2024	SII	Predicting anti-VEGF treatment response	Comparative predictive study	Prospective	Responder group	40	445.3	166.3	Non-Responder group	38	675.3	334				No	Yes
Katić, 2024	MLR	Predicting anti-VEGF treatment response	Comparative predictive study	Prospective	Responder group	40	0.23	0.06	Non-Responder group	38	0.28	0.1				No	Yes
Yalinbas Yeter et al. 2022	NLR	DME Discrimination	Diagnostic accuracy study	Retrospective	DME group	53			Non-DME group	90			75	59	0.72	No	No
Yalinbas Yeter et al. 2022	MHR	DME Discrimination	Diagnostic accuracy study	Retrospective	DME group	53			Non-DME group	90			59	81	0.69	No	No
Ilhan et al. 2020	NLR	DME Discrimination	Diagnostic accuracy study	Prospective	DME group	40			Non-DME group	80			85	74	0.68	No	No
Ilhan et al. 2020	PLR	DME Discrimination	Comparative diagnostic study	Prospective	DME group	40	103.99	31.26	Non-DME group	80	107.41	31.65				No	No
Ilhan et al. 2020	MPV	DME Discrimination	Comparative diagnostic study	Prospective	DME group	40	9.26	1.38	Non-DME group	80	8.27	1.2				No	No
Ilhan et al. 2020	MLR	DME Discrimination	Comparative diagnostic study	Prospective	DME group	40	0.19	0.1	Non-DME group	80	0.185	0.34				No	No
Ergin et al. 2025	NLR	Predicting anti-VEGF treatment response	predictive accuracy study	Retrospective	Responder group	66			Non-Responder group	38			66.67	84.2	0.778	No	No
Ergin et al. 2025	PLR	Predicting anti-VEGF treatment response	predictive accuracy study	Retrospective	Responder group	66			Non-Responder group	38			60.5	78.9	0.719	No	No
Ergin et al. 2025	SII	Predicting anti-VEGF treatment response	predictive accuracy study	Retrospective	Responder group	66			Non-Responder group	38			60.6	89.5	0.788	No	No
Ergin et al. 2025	MLR	Predicting anti-VEGF treatment response	predictive accuracy study	Retrospective	Responder group	66			Non-Responder group	38			39.4	94.7	0.704	No	No
Akl et al. 2024	NLR	DME Discrimination	Diagnostic accuracy study	Retrospective	DME group	40			Non-DME group	80			65	52.5	0.551	No	No
Akl et al. 2024	PLR	DME Discrimination	Diagnostic accuracy study	Retrospective	DME group	40			Non-DME group	80			70	55	0.662	No	No
Akl et al. 2024	MLR	DME Discrimination	Diagnostic accuracy study	Retrospective	DME group	40			Non-DME group	80			82.5	47.5	0.638	No	No
Akl et al. 2024	MPV	DME Discrimination	Diagnostic accuracy study	Retrospective	DME group	40			Non-DME group	80			70	65	0.741	No	No
Chen et al. 2025	NLR	Predicting anti-VEGF treatment response	predictive accuracy study	Retrospective	Responder group	84			Non-Responder group	56			67.9	60.7	0.612	No	Yes
Chen et al. 2025	PLR	Predicting anti-VEGF treatment response	predictive accuracy study	Retrospective	Responder group	84			Non-Responder group	56			0.964	0.262	0.586	No	Yes
Chen et al. 2025	SII	Predicting anti-VEGF treatment response	predictive accuracy study	Retrospective	Responder group	84			Non-Responder group	56			0.75	0.476	0.613	No	Yes
Chen et al. 2025	MLR	Predicting anti-VEGF treatment response	predictive accuracy study	Retrospective	Responder group	84			Non-Responder group	56			0.625	0.536	0.565	No	Yes
Sun et al. 2025	NLR	DME Discrimination	Comparative diagnostic study	Retrospective	DME group	96	2.7	1.18	Non-DME group	270	2.31	0.82				No	Yes
Sun et al. 2025	NLR	OCT-based DME subtypes	Comparative subtype study	Retrospective	SMD group	31	3.18	0.73	Non-SMD group	65	2.44	0.27				No	No
Sun et al. 2025	PLR	DME Discrimination	Comparative diagnostic study	Retrospective	DME group	96	133.2	48.86	Non-DME group	270	116.21	27.18				No	Yes
Sun et al. 2025	PLR	OCT-based DME subtypes	Comparative subtype study	Retrospective	SMD group	31	112.6	10.3	Non-SMD group	65	130	17				No	No
Sun et al. 2025	SII	DME Discrimination	Comparative diagnostic study	Retrospective	DME group	96	510.38	228.89	Non-DME group	270	419.33	188.31				No	Yes
Sun et al. 2025	SII	OCT-based DME subtypes	Comparative subtype study	Retrospective	SMD group	31	423	77	Non-SMD group	65	496	78				No	No
Sun et al. 2025	MLR	DME Discrimination	Comparative diagnostic study	Retrospective	DME group	96	0.27	0.09	Non-DME group	270	0.23	0.09				No	Yes
Sun et al. 2025	MLR	OCT-based DME subtypes	Comparative subtype study	Retrospective	SMD group	31	0.3	0.03	Non-SMD group	65	0.246	0.028				No	No
Candan et al. 2025	NLR	DME Discrimination	Comparative diagnostic study	Retrospective	DME group	60	3.43	0.89	Non-DME group	99	2.49	1.15				No	Yes
Candan et al. 2025	SII	DME Discrimination	Comparative diagnostic study	Retrospective	DME group	60	963	454	Non-DME group	99	671	329				No	Yes
Li et al. 2018	MPV	DME Discrimination	Comparative diagnostic study	Retrospective	DME group	40	11.27	0.85	Non-DME group	120	10.62	0.83				No	Yes
Zhu et al. 2022	NLR	DME Discrimination	Comparative diagnostic study	Retrospective	DME group	81	2.54	0.99	Non-DME group	33	2.22	1.3				No	Yes
Zhu et al. 2022	PLR	DME Discrimination	Comparative diagnostic study	Retrospective	DME group	81	103.18	34.28	Non-DME group	33	120.14	60.07				No	Yes
Zhu et al. 2022	MLR	DME Discrimination	Comparative diagnostic study	Retrospective	DME group	81	0.27	0.11	Non-DME group	33	0.26	0.1				No	Yes
